# Supplementary material for: Environmental RNA interference in two-spotted spider mite, Tetranychus urticae, reveals dsRNA processing requirements for efficient RNAi response
Source: Sci Rep. 2020 Nov 5;10:19126. doi: 10.1038/s41598-020-75682-6 (PMC7644771; doi:10.1038/s41598-020-75682-6)
Supplement: Supplementary file 2 — Supplementary File 1. [file 41598_2020_75682_MOESM2_ESM.xlsx]

## Sheet: RECIPROCAL
Drosophila against T. urticae protein database							T. urticae against Drosophila protein database
qseqid	sseqid	pident	length	evalue	bitscore		seqid	sseqid	pident	length	evalue	bitscore
cact	tetur14g01540	38.57	223	3e-39	145		tetur14g01540	cact	39.46	223	2e-41	152
Srp54k	tetur17g03110	76.32	494	0	809		tetur17g03110	Srp54k	76.91	485	0	781
Rop	tetur13g00570	68.56	598	0	844		tetur13g00570	Rop	68.06	598	0	838
alphaSnap	tetur06g05400	63.57	291	2e-140	401		tetur06g05400	alphaSnap	63.57	291	5e-140	401
shi	tetur07g07190	72.57	842	0	1209		tetur07g07190	shi	73.2	847	0	1230
Pp1alpha-96A	tetur15g03360	91.5	306	0	594		tetur15g03360	Pp1alpha-96A	91.5	306	0	594
Pcf11	tetur04g01220	25.84	658	2e-38	156		tetur04g01220	Pcf11	28.42	373	3e-26	117
Hsc70-3	tetur08g01320	82.19	657	0	1080		tetur08g01320	Hsc70-3	84.44	630	0	1073
Rpn7	tetur33g01390	66.07	389	0	535		tetur33g01390	Rpn7	66.07	389	0	535
gw	tetur05g07970	33.83	266	5e-22	102		tetur05g07970	gw	31.48	305	8e-20	97.4
Rpt3	tetur32g01800	88.53	401	0	739		tetur32g01800	Rpt3	88.53	401	0	739
T. urticae against T. castaneum protein database							T. castaneum against T. urticae database
qseqid	sseqid	pident	length	evalue	bitscore		qseqid	sseqid	pident	length	evalue	bitscore
tetur14g01540	TC002003	38.49	239	6e-45	157		TC002003	tetur14g01540	38.08	239	4e-43	152
tetur17g03110	TC002574	80.41	485	0	829		TC002574	tetur17g03110	79.76	494	0	835
tetur13g00570	TC011120	73.05	564	0	855		TC011120	tetur13g00570	71.28	585	0	857
tetur06g05400	TC013571	66.09	289	4e-144	410		TC013571	tetur06g05400	66.09	289	3e-144	410
tetur07g07190	TC011058	72.2	892	0	1274		TC011058	tetur07g07190	70.92	901	0	1268
tetur15g03360	TC015321	93.2	309	0	605		TC015321	tetur15g03360	93.2	309	0	605
tetur04g01220	TC008263	48.89	135	1e-30	130		TC008263	tetur07g00620	42.54	355	2e-75	266
tetur08g01320	TC004425	82.51	646	0	1078		TC004425	tetur08g01320	83.23	638	0	1093
tetur33g01390	TC006375	64.52	389	0	519		TC006375	tetur33g01390	64.52	389	0	519
tetur05g07970	TC006679	41.61	137	5e-15	80.5		TC006679	tetur05g07970	36.33	289	2e-26	117
tetur32g01800	TC007999	91.91	383	0	743		TC007999	tetur32g01800	91.91	383	0	74
Drosophila against T. castaneum protein database							T. castaneum against Drosophila database
qseqid	sseqid	pident	length	evalue	bitscore		qseqid	sseqid	pident	length	evalue	bitscore
cact	TC002003	36.25	400	3e-57	196		TC002003	cact	42.02	257	2e-55	190
Srp54k	TC002574	88.39	508	0	904		TC002574	Srp54k	88.39	508	0	893
Rop	TC011120	78.47	562	0	930		TC011120	Rop	76.96	586	0	935
alphaSnap	TC013571	75.34	292	3e-170	477		TC013571	alphaSnap	75.34	292	6e-170	477
shi	TC011058	85.03	775	0	1360		TC011058	shi	80.25	886	0	1418
Pp1alpha-96A	TC015321	92.64	326	0	629		TC015321	Pp1alpha-96A	92.64	326	0	629
Pcf11	TC008263	46.44	267	7e-59	224		TC008263	Klp61F	45.87	351	3e-82	297
Hsc70-3	TC004425	90.81	642	0	1173		TC004425	Hsc70-3	89.63	656	0	1180
Rpn7	TC006375	71.98	389	0	588		TC006375	Rpn7	71.98	389	0	588
gw	TC006679	44.37	719	1e-115	396		TC006679	gw	45.13	709	7e-116	398
Rpt3	TC007999	92.42	409	0	778		TC007999	Rpt3	92.42	409	0	778
